# Supplementary material for: MLL is required for miRNA-mediated translational repression
Source: Cell Discov. 2019 Sep 3;5:43. doi: 10.1038/s41421-019-0111-0 (PMC6796902; doi:10.1038/s41421-019-0111-0)
Supplement: Supplementary file 2 — Supplementary Table S1 [file 41421_2019_111_MOESM2_ESM.xlsx]

## Sheet: Sheet1
Accession	peptide_count_1	peptide_count_2	NSAF_1	NSAF_2	EMPAI_1	EMPAI_2	spectral_count_1	spectral_count_2	description	occurrence	status
Q03164	188	145	0.00403068	0.00221434	1.08449	1.05116	237	182	Histone-lysine N-methyltransferase 2A OS=Homo sapiens GN=KMT2A PE=1 SV=5	2	1_1_
P67809	62	54	0.0220837	0.0129666	5.62216	4.12861	106	87	Nuclease-sensitive element-binding protein 1 OS=Homo sapiens GN=YBX1 PE=1 SV=3	2	1_1_
tr|A0A024R9C1|A0A024R9C1_HUMAN	6	16	0.00084907	0.00129076	0.241652	0.584893	8	17	Polyadenylate-binding protein OS=Homo sapiens GN=PABPC1 PE=3 SV=1	2	1_1_
tr|J3KQE5|J3KQE5_HUMAN	10	3	0.00227976	0.00135696	1.18273	0.370882	11	3	GTP-binding nuclear protein Ran (Fragment) OS=Homo sapiens GN=RAN PE=1 SV=1	2	1_1_
P26196	2	3	0.000286022	0.000306925	0.191242	0.276439	2	3	Probable ATP-dependent RNA helicase DDX6 OS=Homo sapiens GN=DDX6 PE=1 SV=2	2	1_1_
Q96F86	1	2	0.000948569	0.00158531	0.135011	0.267652	1	2	Enhancer of mRNA-decapping protein 3 OS=Homo sapiens GN=EDC3 PE=1 SV=1	2	1_1_
Q92900	0	3	0	0.000129578	0	0.119438	0	3	Regulator of nonsense transcripts 1 OS=Homo sapiens GN=UPF1 PE=1 SV=2	1	0_1_
P61964	1	1	0.000568388	0.000360063	0.109175	0.109175	1	1	WD repeat-containing protein 5 OS=Homo sapiens GN=WDR5 PE=1 SV=1	2	1_1_
tr|A8K6T5|A8K6T5_HUMAN	2	0	0.000604591	0	0.0641431	0	2	0	cDNA FLJ75144, highly similar to Homo sapiens ash2 (absent, small, or homeotic)-like (ASH2L), mRNA OS=Homo sapiens PE=2 SV=1	1	1_0_
O00255	1	0	0.000117393	0	0.0665962	0	1	0	Menin OS=Homo sapiens GN=MEN1 PE=1 SV=4	1	1_0_
A5YKK6	2	3	5.68191e-05	6.09716e-05	0.023293	0.0327615	2	3	CCR4-NOT transcription complex subunit 1 OS=Homo sapiens GN=CNOT1 PE=1 SV=2	2	1_1_
tr|D6RBW1|D6RBW1_HUMAN	1	1	0.000275515	0.0001971	0.14025	0.14025	1	1	Eukaryotic translation initiation factor 4E OS=Homo sapiens GN=EIF4E PE=1 SV=1	2	1_1_
tr|Q59F99|Q59F99_HUMAN	1	1	0.000136919	9.79504e-05	0.0764652	0.0764652	1	1	Staufen isoform b variant (Fragment) OS=Homo sapiens PE=2 SV=1	2	1_1_
Q8TEQ6	1	1	4.47917e-05	3.20435e-05	0.0209395	0.0209395	1	1	Gem-associated protein 5 OS=Homo sapiens GN=GEMIN5 PE=1 SV=3	2	1_1_
