# Supplementary material for: MLL is required for miRNA-mediated translational repression
Source: Cell Discov. 2019 Sep 3;5:43. doi: 10.1038/s41421-019-0111-0 (PMC6796902; doi:10.1038/s41421-019-0111-0)
Supplement: Supplementary file 3 — Supplementary Table S2 [file 41421_2019_111_MOESM3_ESM.xlsx]

## Sheet: Sheet1
small RNA ID	Count	Type	Description	TPM
hsa-miR-92a-3p	588131	mature	mir-25	24004.7
hsa-miR-7-5p	120211	mature	mir-7	4906.43
hsa-miR-222-3p	97220	mature	mir-221	3968.05
hsa-miR-10a-5p	37754	mature	mir-10	1540.94
hsa-miR-26a-5p	31062	mature	mir-26	1267.8
hsa-let-7a-5p	24682	mature	let-7	1007.4
hsa-miR-196b-5p	20884	mature	mir-196	852.38
hsa-miR-25-3p	13967	mature	mir-25	570.07
hsa-miR-125a-5p	12512	mature	mir-10	510.68
hsa-miR-181a-5p	12351	mature	mir-181	504.11
hsa-miR-17-5p	4498	mature	mir-17	183.59
