# Supplementary material for: MLL is required for miRNA-mediated translational repression
Source: Cell Discov. 2019 Sep 3;5:43. doi: 10.1038/s41421-019-0111-0 (PMC6796902; doi:10.1038/s41421-019-0111-0)
Supplement: Supplementary file 4 — Supplementary Table S3 [file 41421_2019_111_MOESM4_ESM.xlsx]

## Sheet: Sheet1
Transcript_ID	Length	Expected_count	FPKM	Symbol	Description
NM_005346.4	2551	26732.1	628.73	HSPA1B	gi|167466173|ref|NP_005337.2|//heat shock 70 kDa protein 1B [Homo sapiens]
NM_001568.2,XM_017013398.1	1516.49	8580	342.86	EIF3E	gi|471360356|ref|XP_004370748.1|//PREDICTED: eukaryotic translation initiation factor 3 subunit E [Trichechus manatus latirostris];gi|821016946|ref|XP_012363444.1|//PREDICTED: eukaryotic translation initiation factor 3 subunit E isoform X1 [Nomascus leucogenys]
NM_001134693.1	509	1456.71	182.33	OST4	gi|119621053|gb|EAX00648.1|//hCG23722, partial [Homo sapiens]
NM_001171155.1	349	633	119.79	PET100	gi|283837866|ref|NP_001164626.1|//protein PET100 homolog, mitochondrial [Homo sapiens]
NM_002467.4	2379	4302	108.61	MYC	gi|71774083|ref|NP_002458.2|//myc proto-oncogene protein [Homo sapiens]
NM_001267556.1,NM_001267557.1,NM_001267558.1,NM_001267559.1,NM_013232.3	1108.6	1169	64.49	PDCD6	gi|7019485|ref|NP_037364.1|//programmed cell death protein 6 isoform 1 [Homo sapiens];gi|389565483|ref|NP_001254485.1|//programmed cell death protein 6 isoform 2 [Homo sapiens];gi|389565485|ref|NP_001254486.1|//programmed cell death protein 6 isoform 3 [Homo sapiens] ;gi|512965930|ref|XP_004845160.1|//PREDICTED: programmed cell death protein 6 isoform X1 [Heterocephalus glaber];gi|389565489|ref|N…
NM_001130442.2,NM_001318054.1,NM_005343.3,NM_176795.4	1131.53	854	46.12	HRAS	gi|34222246|ref|NP_789765.1|//GTPase HRas isoform 2 [Homo sapiens];gi|968121903|ref|NP_001304983.1|//GTPase HRas isoform 3 precursor [Homo sapiens];gi|68533980|gb|AAH99130.1|//Hras protein [Rattus norvegicus]
NM_001162429.2,NM_001256192.1,NM_013374.5,XM_011533252.1,XM_011533253.1,XM_017005488.1	5748.51	3407.95	35.28	PDCD6IP	gi|371875427|ref|NP_001243121.1|//programmed cell death 6-interacting protein isoform 3 [Homo sapiens];gi|241982780|ref|NP_001155901.1|//programmed cell death 6-interacting protein isoform 2 [Homo sapiens];gi|22027538|ref|NP_037506.2|//programmed cell death 6-interacting protein isoform 1 [Homo sapiens]
NM_001018024.2	1042	431.58	25.38	CMC4	gi|66346713|ref|NP_001018024.1|//cx9C motif-containing protein 4 [Homo sapiens]
NM_005482.2	4626	1553	20.01	PIGK	gi|23199983|ref|NP_005473.1|//GPI-anchor transamidase precursor [Homo sapiens]
NM_005732.3	6597	1795	16.18	RAD50	gi|19924129|ref|NP_005723.2|//DNA repair protein RAD50 [Homo sapiens]
